# Supplementary material for: A New Ex Vivo Model Based on Mouse Retinal Explants for the Study of Ocular Toxoplasmosis
Source: Pathogens. 2024 Aug 19;13(8):701. doi: 10.3390/pathogens13080701 (PMC11356793; doi:10.3390/pathogens13080701)
Supplement: Supplementary file 1 [file pathogens-13-00701-s001.zip]

Archive with 1 entries (1 files):
- pathogens-3102832-supplementary.pdf
